# Supplementary material for: A High Resolution Mass Spectrometry Study Reveals the Potential of Disulfide Formation in Human Mitochondrial Voltage-Dependent Anion Selective Channel Isoforms (hVDACs)
Source: Int J Mol Sci. 2020 Feb 21;21(4):1468. doi: 10.3390/ijms21041468 (PMC7073118; doi:10.3390/ijms21041468)
Supplement: Supplementary file 1 [file ijms-21-01468-s001.zip]

Archive with 1 entries (1 files):
- ijms-686340-supplementary.docx
